# Supplementary material for: Genome-wide identification, evolutionary and expression analysis of the aspartic protease gene superfamily in grape
Source: BMC Genomics. 2013 Aug 15;14:554. doi: 10.1186/1471-2164-14-554 (PMC3751884; doi:10.1186/1471-2164-14-554)
Supplement: Additional file 1 — The primer sequences used for semi-quantitative RT-PCR of the selected positive control genes for salt, drought, powdery mildew, SA and ABA treatments. The specific primers were obtained from published reports. [file 1471-2164-14-554-S1.xls]

## Sheet: Sheet1
Additional file 1: The primer sequences used for real-time PCR of the selected positive control genes for salt, drought, powdery mildew, SA and ABA treatments
Gene	Accession No.	Forward primer	Reverse primer	References
VvRD22	AY634282	GGACTTGAGATTTGTTAG	TACGGAATAATATGACTC	Mohsen Hanana LD et al., 2008
VvCBF4	AY706986	CTTCTCCACCATATTCCGAC	AGCCATATTCACCAGCAGAC	Mahbuba Siddiqua AN, 2011
VvPR1	XM_002273752	GCAATCTAGTGCATTCAGGTGG	GCTCCAAACAACTTGAGTATAG	Wang Q et al., 2011
VvEDS1	EF551159	ACCAAGAAAAGGCCGAGACT	ACTCGAAAGGGAGGGTTTTC	Chong JL et al., 2008
