# Supplementary material for: Genome-wide identification, evolutionary and expression analysis of the aspartic protease gene superfamily in grape
Source: BMC Genomics. 2013 Aug 15;14:554. doi: 10.1186/1471-2164-14-554 (PMC3751884; doi:10.1186/1471-2164-14-554)
Supplement: Additional file 2 — The primer sequences used for semi-quantitative RT-PCR amplification of 30 VvAP genes. The specific primers were designed according to the AP gene sequence by Primer 5.0 software. [file 1471-2164-14-554-S2.xls]

## Sheet: Sheet1
Additional file 2: The primer sequences used for RT-PCR amplification of 30 VvAP genes
Gene	Forward primer	Reverse primer	product size
VvAP3	TGATCCAGCTTCGTTTCCAGG	AGAACTGTCCGCCCACTTTG	149
VvAP4	TACGCCGATGGCTCCTTTACC	ACTGCTGTGCCCACAACCGAA	117
VvAP8	TGCATCCCCTCTACGGACACGA	TCCACCACCACTATCTCCGCAACC	144
VvAP9	ACGGATTTCCAACTGTCACCCTTCA	TTGTTTGTGCCCCACTGTTCTGC	129
VvAP10	AGAATGCAAGTGCTGGTATGGA	CGGATTCGGGAGGTTCTCAC	167
VvAP12	GGATTCTTGCTGGCGTCGA	TGTACATAGTAGTCCCTTGCCG	112
VvAP13	TTGGTTCTTGGCGAGATTGTGGAGG	ACACCTCTGGGTCAATGGCTAACG	130
VvAP16	TTACCCCTCACTCTTTCCGCTC	CAAATCCTCGTAGTGTAATACCCGT	152
VvAP17	TCCGAGGGGAGCAAAACGATG	TAACTGATGGCTACAAGACAGGTGC	256
VvAP18	TCGTGGTGCTTGTGGGTTT	GAAAGTAGGGCTTCGGTGGTT	210
VvAP21	TTTCTCGGGCGTGTTATTGC	CGTGTATGCCACTCGGTCA	118
VvAP24	TTTGACAAGAGCCCACCACCTG	GGGATCTTCGCGGGGTCTATGT	228
VvAP25	ATCCGTACCTGGTTGGGCTTTA	ATTCCGAGTCCGCTGGTTCT	148
VvAP27	CCAGTGACGCAGAAAGGCTA	TGCAATTGCTGCACAACCTC	99
VvAP28	AGCCCAGGAACAAGAGGCAC	GGAGCAACAGGCATTTCACCA	206
VvAP29	TTGTCCTTTGGCAACTCCGAT	CGTCCACCCGATAACTACCTC	127
VvAP30	CTCTGGAACGACCGCAACAT	GCACTAAGTCAGCCCCTTCAG	203
VvAP32	TTGCCCTCCGAAGAGCGAAAC	CCTCCCGAAAACCTCCCTACA	120
VvAP33	CTCCTTCACCTTCAACCCCTC	AAGTTCCTCCCCACCCTGTTT	129
VvAP34	TCTGTTGAGGAAGTTGGGGATGTT	TGGTCTGGAGTGAGGTCGAAA	239
VvAP35	GGAGCAGAAGGAATCGTGAGC	CCAAATCACTGTCATCTCGCAAG	246
VvAP36	TCCCCAATGGCGACAAAAGG	ACATCAGCACCATCAAAATGCG	215
VvAP39	ACAATGTGCTCGGTCACTGC	ACCCGTTCTGTTCTACCATCCT	205
VvAP40	CCACCATGCAAGGCTTCTCA	AAGACCCAGCACTCCATCCA	210
VvAP41	TGGTCTTCCACGGTCATCATC	CAGTTGTTGCCATTCCACTCAT	185
VvAP42	CGATTTGCTTTGGGTTCCTTGT	GATAGGGGCTTGCTGGTGC	126
VvAP44	GGACCCTTACCACCACCCCAAT	TTCCTGCGGAGGCGTTCCAAT	103
VvAP45	GAGCCTCTGGGTTTGTAAGC	TGCCTTGCTATTGTTCTCATCC	191
VvAP46	CCGAAAAGCCAGGAGAATCCGTC	AAAGAAGCCTAATGCCGTTGACCC	199
VvAP48	ATGGCTTATTTGGGCTTGGTTTG	ATGGGGTCTCTTCCTGGTCAG	159
