# Supplementary material for: Genome-wide identification, evolutionary and expression analysis of the aspartic protease gene superfamily in grape
Source: BMC Genomics. 2013 Aug 15;14:554. doi: 10.1186/1471-2164-14-554 (PMC3751884; doi:10.1186/1471-2164-14-554)
Supplement: Additional file 3 — Synteny blocks of AP genes within the grape genome. The data were downloaded from the Plant Genome Duplication Database, and those containing grape AP genes were identified. [file 1471-2164-14-554-S3.xls]

## Sheet: Sheet1
Additional file 3：Synteny blocks of AP genes within grape genome
ID	region 1 (Grape)			region 2 (Grape)			gene in the synteny region		gene_name
	Chr	Start	Stop	Chr	Start	Stop	gene 1	gene 2	gene1	gene2
8	chr10	503092	1108943	chr19	6964793	6519950	GSVIVT01012684001	GSVIVT01037685001	VvAP27	VvAP45
22	chr13	2387669	4405198	chr6	5064960	6899031	GSVIVT01016510001	GSVIVT01024920001	VvAP32	CBI16098.3
26	chr13	2508143	4557877	chr8	14306355	16040052	GSVIVT01016510001	GSVIVT01034136001	VvAP32	VvAP21
70	chr18	1743055	3738423	chr7	18184062	19861400	GSVIVT01008844001	GSVIVT01022355001	VvAP40	VvAP18
71	chr18	3861742	4052933	chr7	17410794	17132819	GSVIVT01008978001	GSVIVT01022186001	VvAP42	VvAP17
95	chr14	647269	230323	chr5	2171260	2876265	GSVIVT01017701001	GSVIVT01031329001	VvAP10	VvAP34
108	chr6	17904724	19451253	chr8	18973771	17534684	GSVIVT01031432001	GSVIVT01033723001	VvAP13	VvAP25
113	chr7	15058884	16256503	chr18	7338029	8296810	GSVIVT01000170001	GSVIVT01009385001	VvAP16	VvAP44
118	chr7	761888	2646748	chr5	5720567	3059660	GSVIVT01011116001	GSVIVT01017894001	CBI32364.3	VvAP11
124	chr8	16424080	17606608	chr6	21362550	19787308	GSVIVT01033940001	GSVIVT01036053001	VvAP22	VvAP14
