# Supplementary material for: Genome-wide identification, evolutionary and expression analysis of the aspartic protease gene superfamily in grape
Source: BMC Genomics. 2013 Aug 15;14:554. doi: 10.1186/1471-2164-14-554 (PMC3751884; doi:10.1186/1471-2164-14-554)
Supplement: Additional file 4 — Synteny blocks of AP genes between grape and Arabidopsis genomes. The data were downloaded from the Plant Genome Duplication Database, and those containing grape AP genes were identified. [file 1471-2164-14-554-S4.xls]

## Sheet: Sheet1
Additional file 4：Synteny blocks of AP genes between grape and Arabidopsis genomes
ID	region 1 (Ath)			region2 (Grape)			gene in the synteny region
	Chr	Start	Stop	Chr	Start	Stop	gene 1	gene 2	gene 2 name
17	Chr1	8948465	8999860	chr1	2996482	2677376	AT1G25510	GSVIVT01011932001	VvAP1
42	Chr1	3941469	4043880	chr10	1108943	433319	AT1G11910	GSVIVT01012684001	VvAP27
44	Chr1	22882215	23044855	chr10	1118628	433319	AT1G62290	GSVIVT01012684001	VvAP27
82	Chr1	3631	165517	chr15	16452425	18341948	AT1G01300	GSVIVT01027158001	VvAP37
90	Chr1	17921935	18153361	chr17	1582167	3805978	AT1G49050	GSVIVT01008267001	VvAP39
109	Chr1	28922666	29459400	chr18	1791337	4737587	AT1G77480	GSVIVT01008844001	VvAP40
113	Chr1	16708068	16942524	chr18	1811109	3232606	AT1G44130	GSVIVT01008844001	VvAP40
141	Chr1	3914774	4030584	chr19	6413980	6964793	AT1G11910	GSVIVT01037685001	VvAP45
143	Chr1	22824440	23109476	chr19	6153028	7268617	AT1G62290	GSVIVT01037685001	VvAP45
173	Chr1	2524076	2641828	chr6	17701130	21012311	AT1G08210	GSVIVT01031432001	VvAP13
183	Chr1	29099954	29263113	chr7	18930438	19861400	AT1G77480	GSVIVT01022355001	VvAP18
197	Chr1	29966913	29999045	chr9	18395010	18975323	AT1G79720	GSVIVT01016100001	VvAP26
229	Chr2	17765480	17894635	chr12	176579	1691573	AT2G42980	GSVIVT01020842001	VvAP31
240	Chr2	16257228	16747400	chr13	1809332	5430473	AT2G39710	GSVIVT01016510001	VvAP32
305	Chr2	15106940	15530749	chr6	21362550	17756872	AT2G36670	GSVIVT01031432001	VvAP13
317	Chr2	15106940	15511514	chr8	16424080	18999734	AT2G36670	GSVIVT01033723001	VvAP25
321	Chr2	16531688	16754535	chr8	14724286	16328346	AT2G39710	GSVIVT01034136001	VvAP21
347	Chr3	21668515	21858204	chr12	3120425	910386	AT3G59080	GSVIVT01020842001	VvAP31
354	Chr3	16932112	17267128	chr13	2475909	3940429	AT3G46620	GSVIVT01016510001	VvAP32
359	Chr3	20137741	20178982	chr13	20024428	20648222	AT3G54400	GSVIVT01036671001	VvAP33
387	Chr3	22662960	22958995	chr15	20114200	16407196	AT3G61820	GSVIVT01027158001	VvAP37
405	Chr3	18534459	18658307	chr18	7813571	8727096	AT3G50050	GSVIVT01009385001	VvAP44
415	Chr3	4020120	4075614	chr19	23931529	22358835	AT3G12700	GSVIVT01036694001	VvAP46
450	Chr3	18400306	18780412	chr7	15120559	17053561	AT3G50050	GSVIVT01000170001	VvAP16
463	Chr3	19450649	19722702	chr8	16424080	18918077	AT3G52500	GSVIVT01033940001	VvAP22
502	Chr4	1870422	2429850	chr10	256137	1176476	AT4G04460	GSVIVT01012684001	VvAP27
505	Chr4	11532971	11719828	chr10	1298924	433319	AT4G22050	GSVIVT01012684001	VvAP27
517	Chr4	14601621	14737978	chr11	18015419	15969015	AT4G30030	GSVIVT01010876001	VvAP30
561	Chr4	11613314	11810117	chr19	6453337	7517479	AT4G22050	GSVIVT01037685001	VvAP45
651	Chr5	23915530	23999793	chr13	2679309	3294047	AT5G59550	GSVIVT01016510001	VvAP32
658	Chr5	383153	565863	chr13	3940429	2599623	AT5G02190	GSVIVT01016510001	VvAP32
716	Chr5	3137323	3342992	chr18	3861742	6504375	AT5G10080	GSVIVT01008978001	VvAP42
719	Chr5	17073779	17341569	chr18	9695345	7580653	AT5G43100	GSVIVT01009385001	VvAP44
730	Chr5	19072009	19297418	chr2	6318076	5221960	AT5G47510	GSVIVT01001318001	VvAP2
750	Chr5	6153869	6512759	chr5	3307669	4764341	AT5G19100	GSVIVT01017894001	VvAP11
765	Chr5	7301231	7685052	chr6	21449414	17984822	AT5G22850	GSVIVT01031432001	VvAP13
778	Chr5	3073356	3190251	chr7	18222114	17118430	AT5G10080	GSVIVT01022186001	VvAP17
789	Chr5	7355688	7667265	chr8	16424080	18771398	AT5G22850	GSVIVT01033723001	VvAP25
790	Chr5	383153	659733	chr8	15471385	14139513	AT5G02190	GSVIVT01034136001	VvAP21
