# Supplementary material for: Genome-wide identification, evolutionary and expression analysis of the aspartic protease gene superfamily in grape
Source: BMC Genomics. 2013 Aug 15;14:554. doi: 10.1186/1471-2164-14-554 (PMC3751884; doi:10.1186/1471-2164-14-554)
Supplement: Additional file 5 — Putative orthologs of grape and Arabidopsis. Grape AP proteins and their putative orthologs in Arabidopsis were identified based on phylogenetic studies of ASP domain sequences. [file 1471-2164-14-554-S5.xls]

## Sheet: Sheet1
Additional file 5: Putative orthologoues of grape and Arabidopsis
Gene	Group	AtWRKY orthologs
VvAP27#	GroupA	At1g11910#
		At1g62290#
VvAP45#	GroupA	At1g11910#
		At1g62290#
VvAP18	GroupB	At4g33490
VvAP39#	GroupB	At1g49050#
VvAP40	GroupB	At4g33490
VvAP3	GroupC	At1g31450
VvAP9	GroupC	At3g02740
VvAP12	GroupC	At1g05840
VvAP21#	GroupC	At5g02190#
VvAP24	GroupC	At3g52500
VvAP25#	GroupC	At2g36670#
VvAP28	GroupC	At5g45120
VvAP32#	GroupC	At2g39710#
VvAP33#	GroupC	At3g54400#
		At1g09750
		At5g07030
VvAP41	GroupC	At2g03200
VvAP44#	GroupC	At5g43100#
VvAP48	GroupC	At4g35880
# orthologoues pairs that could be clustered together in the phylogenetic tree and were also contained in the syntenic map
