# Supplementary material for: Genome-wide identification, evolutionary and expression analysis of the aspartic protease gene superfamily in grape
Source: BMC Genomics. 2013 Aug 15;14:554. doi: 10.1186/1471-2164-14-554 (PMC3751884; doi:10.1186/1471-2164-14-554)
Supplement: Additional file 11 — The cellular localization of grape APs. [file 1471-2164-14-554-S11.xls]

## Sheet: Sheet1
Additional file 11： The cellular localization of grape Aps
Group	Gene	Localization of VvAP
C	VvAP3	Nucleus
C	VvAP4	Nucleus
C	VvAP8	Extracellular
C	VvAP9	Plasma membrane
A1	VvAP10	Vacuole
C	VvAP12	Chloroplast thylakoid membrane
C	VvAP13	Extracellular
C	VvAP16	Extracellular
C	VvAP17	Plasma membrane
B	VvAP18	ER membrane
C	VvAP21	Vacuole
C	VvAP24	Chloroplast thylakoid membrane
C	VvAP25	Plasma membrane
A1	VvAP27	Chloroplast thylakoid membrane
C	VvAP28	Cytoplasm
C	VvAP29	Chloroplast thylakoid membrane
C	VvAP30	Nucleus
C	VvAP32	Chloroplast thylakoid membrane
C	VvAP33	Chloroplast thylakoid membrane
A1	VvAP34	Chloroplast thylakoid membrane
A1	VvAP35	Nucleus
C	VvAP36	Chloroplast thylakoid membrane
B	VvAP39	Plasma membrane
B	VvAP40	Chloroplast thylakoid membrane
C	VvAP41	Chloroplast thylakoid membrane
C	VvAP42	Plasma membrane
C	VvAP44	Plasma membrane
A1	VvAP45	Vacuole
C	VvAP46	Nucleus
C	VvAP48	Plasma membrane
