# Supplementary material for: Genome-wide identification, evolutionary and expression analysis of the aspartic protease gene superfamily in grape
Source: BMC Genomics. 2013 Aug 15;14:554. doi: 10.1186/1471-2164-14-554 (PMC3751884; doi:10.1186/1471-2164-14-554)
Supplement: Additional file 12 — Comparison of expression pattern of orthologous AP pairs under various stresses and treatments. Available expression patterns of AtAP genes based on microarray analysis and that of VvAP genes generated by semi-quantitative RT-PCR were compared. [file 1471-2164-14-554-S12.xls]

## Sheet: Sheet1
Additional file 12: Comparison of expression pattern of orthologoues AP pairs under various stresses and treatments
Gene	Salt	Drought	Powdery mildew	SA treatment	ABA treatment	Gene	Salt	Drought	Powdery mildew	SA treatment	ABA treatment
VvAP27#	↑*	↑	nc	↑	↑	At1g11910	↑	↑	no data	↑	↑
						At1g62290	↑	↑	↓	no data	↑
VvAP45#	nc	↓	nc	nc	nc	At1g11910	↑	↑	no data	↑	↑
						At1g62290	↑	↑	↓	no data	↑
VvAP39#	↓	↑	nc	↓	↓	At1g49050	↑	↑	↑	↓	↓
VvAP21#	nc	nc	nc	nc	↓	At5g02190	nc	↓	no data	no data	↑
VvAP25#	↑	↓	↓	↑	↑	At2g36670	↓	↓	↑	↑	↑
VvAP32#	↓	↓	↑	↓	↓	At2g39710	↓	↓	↑	↑	↑
VvAP33#	↓	↓	↓	↓	↓	At3g54400	↓	↓	↓	no data	↑
VvAP44#	↑	↑	↓	↑	↑	At5g43100	↑	↑	↑	↑	nc
VvAP9##	nc	nc	nc	nc	nc	At3g02740	nc	↓	↑	no data	↑
VvAP12##	↓	↓	nc	↓	↓	At1g05840	nc	↑	no data	↑	↑
VvAP18##	↓	nc	nc	↓	↓	At4g33490	↑	nc	no data	nc	↓
VvAP24##	nc	nc	nc	nc	↓	At3g52500	↓	↓	no data	↑	↓
VvAP28##	↓	nc	↑	↓	↓	At5g45120	nc	nc	no data	no data	nc
VvAP33##	↓	↓	↓	↓	↓	At1g09750	↓	↓	no data	no data	↓
						At5g07030	↑	↑	no data	no data	↓
VvAP40##	nc	nc	nc	↑	↑	At4g33490	↑	nc	no data	nc	↓
VvAP48##	nc	↓	nc	↓	↓	At4g35880	↑	↑	no data	no data	↓
VvAP13###	↑	nc	↑	↑	↓	At1g08210	nc	↑	no data	no data	↑
						At2g36670	↓	↓	↑	↑	↑
						At5g22850	nc	↓	no data	no data	↑
VvAP16###	↓	↓	↓	↓	↓	At3g50050	↑	↓	↓	no data	↓
VvAP17###	↑	↑	↓	↑	↑	At5g10080	no data	no data	no data	no data	no data
VvAP18###	↓	nc	nc	↓	↓	At1g77480	nc	↑	no data	no data	↑
VvAP21###	nc	nc	nc	nc	↓	At2g39710	↓	↓	↑	↑	↑
VvAP25###	↑	↓	↓	↑	↑	At5g22850	nc	↓	no data	no data	↑
VvAP27###	↑	↑	nc	↑	↑	At4g04460	↑	↑	no data	no data	↓
						At4g22050	nc	nc	no data	no data	nc
VvAP32###	↓	↓	↑	↓	↓	At3g46620	↑	↓	↑	no data	↓
						At5g59550	↑	↑	↑	no data	↓
						At5g02190	nc	↓	no data	no data	↑
VvAP40###	nc	nc	nc	↑	↑	At1g77480	nc	↑	no data	no data	↑
						At1g44130	nc	nc	↑	↓	nc
VvAP42###	nc	nc	nc	↓	nc	At5g10080	no data	no data	no data	no data	no data
VvAP44###	↑	↑	↓	↑	↑	At3g50050	↑	↓	↓	no data	↓
VvAP45###	nc	↓	nc	nc	nc	At4g22050	nc	nc	no data	no data	nc
VvAP46###	↓	↓	↑	nc	↓	At3g12700	↓	↓	no data	no data	↓
# orthologoues pairs that could be clustered together in the phylogenetic tree and were also contained in the syntenic map
##orthologoues pairs that clustered together in the phylogenetic tree but couldnot be detected in the syntenic orthologoues, VvAP3 and VvAP41were excluded since their expression can't be detected in the grape leaves
###orthologoues pairs that contained in the syntenic map but couldnot be detected or were not clustered together in the phylogenetic tree
* ↑ up-regulated ;↓down-regulated; nc:no siginificant change in gene expression; no data:no expression data can be found in Arabidopsis microarray
